# Supplementary material for: Low-dose lipopolysaccharide inducing continuous and obvious increase in urinary protein in hyperglycemic rats and the underlying mechanism
Source: PLoS One. 2023 Jul 19;18(7):e0288876. doi: 10.1371/journal.pone.0288876 (PMC10355451; doi:10.1371/journal.pone.0288876)
Supplement: S1 Data — (ZIP) [file pone.0288876.s001.zip]

Archive with 21 entries (12 files):
- source data/
- source data/Figure creation materials --graphpad/
- source data/Figure creation materials --graphpad/Figure1/
- source data/Figure creation materials --graphpad/Figure1/Fig1---uCSF and umALB.pzfx
- source data/Figure creation materials --graphpad/Figure2/
- source data/Figure creation materials --graphpad/Figure2/Fig2---Blood Glucose.pzfx
- source data/Figure creation materials --graphpad/Figure3/
- source data/Figure creation materials --graphpad/Figure3/Fig3--- AST ALT BUN CRE.pzfx
- source data/Figure creation materials --graphpad/Figure4/
- source data/Figure creation materials --graphpad/Figure4/Fig4--- protein of Nephrin and Podocin.pzfx
- source data/Figure creation materials --graphpad/Figure4/Fig4---mRNA of Nephrin and Podocin.pzfx
- source data/Figure creation materials --graphpad/Figure5/
- source data/Figure creation materials --graphpad/Figure5/Fig5---Inflammation of renal cortex.pzfx
- source data/Figure creation materials --graphpad/Figure6/
- source data/Figure creation materials --graphpad/Figure6/Fig6---Inflammation of renal medulla.pzfx
- source data/Figure creation materials --graphpad/Figure7/
- source data/Figure creation materials --graphpad/Figure7/fig7 Protein of ALB in renal cortex and medulla.pzfx
- source data/Figure creation materials --graphpad/Figure7/fig7 Protein of caspase3 in renal cortex and medulla.pzfx
- source data/Figure creation materials --graphpad/Figure7/fig7 mRNA of ALB in renal medulla.pzf
- source data/Protein original  unedited and uncropped  images.pdf
- source data/Source data.xlsx
