# Supplementary material for: Low-dose lipopolysaccharide inducing continuous and obvious increase in urinary protein in hyperglycemic rats and the underlying mechanism
Source: PLoS One. 2023 Jul 19;18(7):e0288876. doi: 10.1371/journal.pone.0288876 (PMC10355451; doi:10.1371/journal.pone.0288876)
Supplement: S1 Data — (ZIP) [file pone.0288876.s001.zip › source data/Source data.xlsx]

## Sheet: Figure1
	urine volume(mL)	CSF(mg/dl)	mMALB(mg/L)	Total urinary protein(mg)	Total urinary albumin(μg)
Normal	11	50.8	2.9	5.588	31.9
Normal	3.5	114.7	9.8	4.0145	34.3
Normal	6	126.6	7.3	7.596	43.8
Normal	11	58.5	3.3	6.435	36.3
			Average	5.90837	36.575
			Stdevp	1.16746	3.98265
			mean ± S.E.M.	5.91±1.17	36.58±3.98
Model	11	26.8	4.6	2.948	50.6
Model	19	36.2	3.4	6.878	64.6
Model	28	21.7	1.8	6.076	50.4
Model	26	23.2	6.5	6.032	169
Model	11	26.7	4.8	2.937	52.8
Model	12	52.5	12	6.3	144
Model	21	10.7	6.6	2.247	138.6
Model	17	27.1	5.6	4.607	95.2
Model	20	28.8	2.9	5.76	58
Model	8	59.6	4	4.768	32
Model	12	64.3	14.2	7.716	170.4
Model	24	21.9	15.9	5.256	381.6
Model	12	27.5	14.4	3.3	172.8
Model	23	16.2	7	3.726	161
			Average	4.8965	124.357
			Stdevp	1.55084	84.8329
			mean ± S.E.M.	4.90±1.55	124.36±84.83
			Ftest	0.987148	0.000522656
			Ttest	0.291822	0.00322531
				Note:Total urinary protein=CSF×urine volume	Note:Total urinary albumin=mMALB×urine volume
	urine volume(mL)	CSF(mg/dl)	mMALB(mg/L)	Total urinary protein(mg)	Total urinary albumin(μg)
Normal	8	32.7	4.3	2.616	34.4
Normal	9	70.1	4.2	6.309	37.8
Normal	8	31.7	9	2.536	72
Normal	9	84.3	5	7.587	45
Normal	16	30.6	1.9	4.896	30.4
			Average	4.7888	43.92
			Stdevp	1.99743	14.836
			mean ± S.E.M.	4.79±2.00	43.92±14.84
Normal+LPS	5	37.7	1.8	1.885	9
Normal+LPS	18	21.2	1.3	3.816	23.4
Normal+LPS	11	31.3	3.7	3.443	40.7
Normal+LPS	9	22.1	6	1.989	54
			Average	2.78325	31.775
			Stdevp	0.857253	17.0473
			mean ± S.E.M.	2.78±0.86	31.78±17.05
			Ftest	0.212396	0.72654
			Ttest	0.142233	0.347499
Model	23	28.8	6.9	6.624	158.7
Model	17	31	2.6	5.27	44.2
Model	12.5	22.9	9.9	2.8625	123.75
Model	29	21	8.1	6.09	234.9
Model	27	13.2	2.1	3.564	56.7
Model	29	19.3	10.3	5.597	298.7
Model	22	17.1	13.1	3.762	288.2
			Average	4.82421	172.164
			Stdevp	1.32029	96.8382
			mean ± S.E.M.	4.82±1.32	172.16±96.84
			Ftest	0.312856	0.00319128
			Ttest	0.973756	0.0230583
Model+LPS	33.5	14.8	9.3	4.958	311.55
Model+LPS	14	34.8	14.2	4.872	198.8
Model+LPS	23	26.5	12.2	6.095	280.6
Model+LPS	25	17.9	7.6	4.475	190
Model+LPS	10	52	9.2	5.2	92
Model+LPS	33	15.8	13.3	5.214	438.9
Model+LPS	7.5	68.6	32.4	5.145	243
			Average	5.137	250.693
			Stdevp	0.457983	101.164
			mean ± S.E.M.	5.14±0.46	250.69±101.16
		Compared with normal group	Ftest	0.00244505	0.0026918
			Ttest	0.747997	0.00221207
		Compared with model group	Ftest	0.0209582	0.918216
			Ttest	0.599611	0.194745
				Note:Total urinary protein=CSF×urine volume	Note:Total urinary albumin=mMALB×urine volume
	urine volume(mL)	CSF(mg/dl)	mMALB(mg/L)	Total urinary protein(mg)	Total urinary albumin(μg)
Normal	9	33.6	4.6	3.024	41.4
Normal	7	87.9	13.5	6.153	94.5
Normal	12	25.9	4.2	3.108	50.4
Normal	8	95.4	7.6	7.632	60.8
Normal	15	39.8	4.7	5.97	70.5
			Average	5.1774	63.52
			Stdevp	1.81794	18.3156
			mean ± S.E.M.	5.18±1.82	63.52±18.32
Normal+LPS)	11	30.2	1.4	3.322	15.4
Normal+LPS)	7	39.4	2.7	2.758	18.9
Normal+LPS)	18	26.4	1.7	4.752	30.6
			Average	3.61067	21.6333
			Stdevp	0.839248	6.4994
			mean ± S.E.M.	3.61±0.84	21.63±6.50
			Ftest	0.427786	0.271116
			Ttest	0.269212	0.0162507
Model	15	32.3	5.2	4.845	78
Model	20	30	5.1	6	102
Model	17	14.5	3.7	2.465	62.9
Model	35	15.1	3.6	5.285	126
Model	24	18.2	6.1	4.368	146.4
Model	29	13.8	6.5	4.002	188.5
Model	19	32.9	2.7	6.251	51.3
			Average	4.74514	107.871
			Stdevp	1.19745	45.4558
			mean ± S.E.M.	4.75±1.20	107.87±45.46
			Ftest	0.309334	0.112329
			Ttest	0.660249	0.088742
Model+LPS	6	149.1	20.3	8.946	121.8
Model+LPS	23	26	20.2	5.98	464.6
Model+LPS	8	290.9	83.7	23.272	669.6
			Average	12.7327	418.667
			Stdevp	7.55016	225.985
			mean ± S.E.M.	12.73±7.55	418.67±225.98
		Compared with normal group	Ftest	0.0155277	0.000234552
			Ttest	0.0568588	0.023194
		Compared with model group	Ftest	0.00034077	0.00128377
			Ttest	0.0410017	0.00721181
				Note:Total urinary protein=CSF×urine volume	Note:Total urinary albumin=mMALB×urine volume

## Sheet: Figure2
	Blood glucose level
		6 days of after LPS	10 days after LPS
	Normal1	6	5.3
	Normal2	6.1	7.1
	Normal3	5.3	5.8
	Normal4	7.1	6.8
	Normal5	7.4	7
	Average	6.38	6.4
	Stdevp	0.767854	0.718331
	mean ± S.E.M.	6.38±0.77	6.40±0.72
	Normal+LPS-1	7.1	8.2
	Normal+LPS-2	6.4	6.8
	Normal+LPS-3	5.5	8.2
	Normal+LPS-4	8	6.9
	Normal+LPS-5	6.2	5.4
	Average	6.64	7.1
	Stdevp	0.849941	1.04307
	mean ± S.E.M.	6.64±0.85	7.10±1.04
	Ftest	0.848689	0.487762
	Ttest	0.661906	0.301112
	Model-1	6	7.7
	Model-2	13.4	21
	Model-3	10.8	8.2
	Model-4	6.2	5.5
	Model-5	16	16
	Model-6	22.5	25
	Model-7	19.5	25.7
	Model-8	20.4	25.4
	Model-9	17.8	25.4
	Average	14.7333	17.7667
	Stdevp	5.70088	8.08771
	mean ± S.E.M.	14.73±5.70	17.77±8.09
	Ftest	0.0019518	0.000377476
	Ttest	0.00309697	0.00401783
	Model+LPS-1	16.1	14.8
	Model+LPS-2	16.6	10
	Model+LPS-3	9.7	10.4
	Model+LPS-4	25.7	21.1
	Model+LPS-5	5.7	12.3
	Model+LPS-6	14.3	16.8
	Model+LPS-7	22.4	28.9
	Average	15.7857	16.3286
	Stdevp	6.36697	6.26549
	mean ± S.E.M.	15.79±6.37	16.33±6.27
Compared with normal group	Ftest	0.00125129	0.00102539
	Ttest	0.0054195	0.00791488
Compared with model group	Ftest	0.71612	0.580311
	Ttest	0.749625	0.721767

## Sheet: Figure3
		9day							12day
		ALT	AST	CRE	BUN				ALT	AST	CRE-L	BUN
		U/L	U/L	μmol/L	mmol/L				U/L	U/L	μmol/L	mmol/L
	Normal1	51	188	19.2	4.6			Normal1	65	173	22.6	5.8
	Normal2	40	198	22.2	5.2			Normal2	54	151	24	5.7
	Normal3	36	188	23.7	7.1			Normal3	57	215	23.9	4.1
	Normal4	32	110	21.2	5			Normal4	55	122	20.6	3.6
	Normal5	53	213	24.5	4.4			Normal5	54	147	23.3	4.1
	Average	42.4	179.4	22.16	5.26			Average	57	161.6	22.88	4.66
	Stdevp	8.26075	35.8865	1.87254	0.962497			Stdevp	4.14729	31.2256	1.24483	0.909065
	mean ± S.E.M.	42.40±8.26	179.40±35.89	22.16±1.87	5.26±0.96			mean ± S.E.M.	57.00±4.15	161.60±31.23	22.88±1.24	4.66±0.91
	Normal+LPS1	49	150	22.2	4.9			Normal+LPS1	49	141	22.6	3.8
	Normal+LPS2	45	166	16.8	3.9			Normal+LPS2	49	150	21.6	4.7
	Normal+LPS3	64	146	18	3.6			Normal+LPS3	59	114	19.3	3.5
	Normal+LPS4	47	129		3.8			Normal+LPS4	52	131	23.5	6.1
	Normal+LPS5	43	131		5.2			Normal+LPS5	31	100	24.2	5.6
	Average	49.6	144.4	19	4.28			Average	48	127.2	22.24	4.74
	Stdevp	7.47262	13.544	2.31517	0.643117			Stdevp	9.25203	18.1041	1.7095	1.0012
	mean ± S.E.M.	49.60±7.47	144.40±13.54	19.00±2.32	4.28±0.64			mean ± S.E.M.	48.00±9.25	127.20±18.10	22.24±1.71	4.74±1.00
	Ftest	0.850596	0.0855187	0.544132	0.453992			Ftest	0.149231	0.316065	0.553999	0.856089
	Ttest	0.232184	0.10545	0.117285	0.128875			Ttest	0.11376	0.0930865	0.561764	0.908736
	Model1	51	170	20.4	2.6			Model1	70	171	19.9	4.4
	Model2	57	137	15.5	5.5			Model2	84	205	19.6	11
	Model3	40	166	17.3	2.4			Model3	52	178	19.6	3.5
	Model4	41	242		3.4			Model4	57	237	23.1	4.9
	Model5	42	188		5			Model5	55	156	16.9	7.3
	Model6	111	278	27.3	12.1			Model6	88	209	18.6	11.3
	Model7	42	179	21	4.2			Model7	67	178	17.5	8.1
	Model8	57	146	20	9.7			Model8	73	135	16.8	13.7
	Model9	54	164		3.9			Model9	98	200	17.9	6.2
	Average	55	185.556	20.25	5.42222			Average	71.5556	185.444	18.8778	7.82222
	Stdevp	20.87	43.1949	3.68816	3.12829			Stdevp	14.9749	28.941	1.85818	3.31085
	mean ± S.E.M.	55.00±20.87	185.56±43.19	20.25±3.69	5.42±3.13			mean ± S.E.M.	71.56±14.97	185.44±28.94	18.88±1.86	7.82±3.31
	Ftest	0.1089	0.848735	0.226862	0.0451225			Ftest	0.0307595	0.69925	0.523677	0.0297989
	Ttest	0.253754	0.806196	0.36676	0.918392			Ttest	0.0280464	0.208516	0.00179626	0.030198
	Model+LPS1	57	146		6.1			Model+LPS1	91	161	15.9	10.8
	Model+LPS2	54	132	17.1	4.9			Model+LPS2	63	115	31.3	7.2
	Model+LPS3	56	172	17.4	10			Model+LPS3	71	146	17.7	17.5
	Model+LPS4	36	140	16.4	2.3			Model+LPS4	51	110	14.3	3.3
	Model+LPS5	76	147	16	4.3			Model+LPS5	83	195	21.2	5.9
	Model+LPS6	29	100		4.3			Model+LPS6	37	122	18.5	3.9
	Model+LPS7	35	122		5.2			Model+LPS7	49	109	23.3	6.8
	Average	49	137	16.725	5.3			Average	63.5714	136.857	20.3143	7.91429
	Stdevp	15.269	20.8189	0.553963	2.20065			Stdevp	17.975	29.8636	5.29378	4.52657
	mean ± S.E.M.	49.00±15.27	137.00±20.82	16.73±0.55	5.30±2.20			mean ± S.E.M.	63.57±17.98	136.86±29.86	20.31±5.29	7.91±4.53
Compared with normal group	Ftest	0.281444	0.199684	0.0804037	0.146869		Compared with normal group	Ftest	0.0153266	0.819851	0.0164591	0.00906176
	Ttest	0.440963	0.040456	0.00165782	0.972923			Ttest	0.480706	0.233765	0.35476	0.178556
Compared with model group	Ftest	0.489126	0.0997754	0.012085	0.431901		Compared with model group	Ftest	0.584083	0.870917	0.00832654	0.379532
	Ttest	0.55948	0.0226594	0.128132	0.935678			Ttest	0.380206	0.00826462	0.490857	0.965579

## Sheet: Figure4&7
Source data of qPCR
Figure 4A
		Ct	Average				Ct	△Ct	-△△Ct	2'-△△Ct	TTEST(Compared with normal group)	TTEST(Compared with model group)
Normal	β-actin	25.8769
Normal	β-actin	25.7761
Normal	β-actin	25.8918	25.8483
Normal+LPS	β-actin	28.1495							9.71507
Normal+LPS	β-actin	28.2239			Normal	Nephrin	35.3067	9.45842	0.256649	1.1947
Normal+LPS	β-actin	28.1147	28.1627		Normal	Nephrin	35.82	9.97172	-0.256649	0.83703
Model	β-actin	26.4685			Normal+LPS	Nephrin	35.6113	7.44858	2.26649	4.8115
Model	β-actin	26.476			Normal+LPS	Nephrin	34.9277	6.76498	2.95008	7.72794	0.0350372
Model	β-actin	26.5699	26.5048		Model	Nephrin	35.1578	8.65305	1.06202	2.08785
Model+LPS	β-actin	26.9388			Model	Nephrin	34.7509	8.24614	1.46893	2.76816	0.0333664
Model+LPS	β-actin	26.9567			Model+LPS	Nephrin	34.5787	7.65129	2.06378	4.18079
Model+LPS	β-actin	26.8867	26.9274		Model+LPS	Nephrin	34.5233	7.59591	2.11916	4.34439	0.00182435	0.0172475
Figure 4B
		Ct	Average				Ct	△Ct	-△△Ct	2'-△△Ct	TTEST(Compared with normal group)	TTEST(Compared with model group)
Normal	β-actin	27.6757
Normal	β-actin	28.2233	27.8464
Normal	β-actin	27.6401
Normal+LPS	β-actin	26.4001							2.08635
Normal+LPS	β-actin	26.8184	27.0144		Normal	Podocin	29.9463	2.09992	-0.0135632	0.990643
Normal+LPS	β-actin	27.8248			Normal	Podocin	29.9192	2.07279	0.0135632	1.00945
Model	β-actin	24.6054			Normal+LPS	Podocin	29.9639	2.94942	-0.863065	0.549783
Model	β-actin	24.1468	24.5246		Normal+LPS	Podocin	29.6794	2.66494	-0.578586	0.66962	0.0116511
Model	β-actin	24.8215			Model	Podocin	30.4754	5.95087	-3.86452	0.0686537
Model+LPS	β-actin	23.3407			Model	Podocin	30.3728	5.84827	-3.76192	0.0737138	5.49223e-05
Model+LPS	β-actin	23.957	23.5948		Model+LPS	Podocin	30.9738	7.37902	-5.29267	0.0255122
Model+LPS	β-actin	23.4866			Model+LPS	Podocin	30.4416	6.84681	-4.76045	0.0368944	6.43218e-05	0.0117091
Figure 7G
		Ct	Average				Ct	△Ct	-△△Ct	2'-△△Ct	TTEST(Compared with normal group)	TTEST(Compared with model group)
									14.1134
Normal	β-actin	19.956			Normal	Alb	34.0734	14.1124	0.000961304	1.00067
Normal	β-actin	19.9783			Normal	Alb	35.6999
Normal	β-actin	19.9489	19.961		Normal	Alb	34.0754	14.1143	-0.000961304	0.999334
Normal+LPS	β-actin	23.9457			Normal+LPS	Alb	34.7107	10.7615	3.3519	10.2099
Normal+LPS	β-actin	23.951			Normal+LPS	Alb	34.1662	10.217	3.89638	14.8911
Normal+LPS	β-actin	23.9509	23.9492		Normal+LPS	Alb	34.9378	10.9886	3.12473	8.72243	0.0233997
Model	β-actin	18.399			Model	Alb	31.9654	13.6052	0.508146	1.42222
Model	β-actin	18.3591			Model	Alb	31.9748	13.6146	0.498733	1.41297
Model	β-actin	18.3226	18.3602		Model	Alb	31.9901	13.6299	0.483478	1.39811	2.37205e-05
Model+LPS	β-actin	20.8808			Model+LPS	Alb	34.6212	13.747	0.366404	1.28914
Model+LPS	β-actin	20.8104			Model+LPS	Alb	Undetermined
Model+LPS	β-actin	20.9315	20.8742		Model+LPS	Alb	34.1292	13.255	0.85837	1.81299	0.170074	0.525618
